# Supplementary material for: Research on the sustainable design strategies of vernacular architecture in Southwest Hubei—A case study of the First Granary of Xuan’en County
Source: PLoS One. 2024 Dec 31;19(12):e0316518. doi: 10.1371/journal.pone.0316518 (PMC11687924; doi:10.1371/journal.pone.0316518)
Supplement: S1 Data — (XLSX) [file pone.0316518.s001.xlsx]

## Sheet: Sheet1
					temperature/℃	A	B	C	D	E		humidity/%	A	B	C	D	E
					08:00:00	23.7	24.3	25.8	24.7	25.6		08:00:00	79.5	79	80.5	79.5	80.8
	summer				09:00:00	23.9	24.6	27.4	26.1	27.2		09:00:00	79.2	78.6	75.3	78.2	75
					10:00:00	24	25.1	28.1	26.7	27.6		10:00:00	79	77.5	70.5	77.8	71.2
					11:00:00	24.2	25.3	30.2	27.5	29.8		11:00:00	78.6	76.8	63.6	77.4	63.2
					12:00:00	24.6	25.8	31.5	28.2	30.8		12:00:00	77.9	75.9	53.9	76.2	54.8
					13:00:00	25.3	26.5	31.8	28.5	31		13:00:00	76.9	74.5	45.5	74.6	46.7
					14:00:00	25.4	26.6	33.1	28.9	31.5		14:00:00	75.8	73.3	41.4	72.8	42.3
					15:00:00	25.6	26.8	31.4	29	30.7		15:00:00	75.2	72.1	44.5	71.8	43.7
					16:00:00	25.9	27	29.7	28.5	30.2		16:00:00	74.6	71.1	52.6	70.5	50.6
					17:00:00	25.6	26.2	29.5	28	29.3		17:00:00	76.3	71.8	60.1	71.2	58.8
					18:00:00	25.5	25.9	28.4	26.7	28		18:00:00	76.6	72.4	65.6	72	64.6
					19:00:00	25.2	25.6	27.5	26.3	27.2		19:00:00	76.8	73.2	66.8	71.8	66.2
					temperature/℃	A	B	C	D	E		humidity/%	A	B	C	D	E
					08:00:00	8.9	8.6	3.8	8.2	3.9		08:00:00	66.3	72.5	83	74.2	82.5
	winter				09:00:00	9.4	8.9	4.1	8.4	4		09:00:00	64.5	71.8	81.5	72.8	82.3
					10:00:00	9.6	9.1	4.2	8.8	4.2		10:00:00	63.7	71.1	80.9	72.2	81.5
					11:00:00	10.5	9.5	4.6	9.3	4.5		11:00:00	63	70.3	80.2	71.6	80.8
					12:00:00	10.8	9.8	5.2	9.6	5.4		12:00:00	61.5	69.5	77.3	70.2	78.5
					13:00:00	11	10.4	5.8	9.9	6		13:00:00	60.5	68.9	72.5	69.2	73.5
					14:00:00	11.3	10.6	6.3	10.2	6.5		14:00:00	60.1	68.2	66.8	68.8	67.8
					15:00:00	11.5	10.9	6.9	10.4	7.1		15:00:00	58.8	67.1	62.4	68.2	63.2
					16:00:00	11.7	11.3	6.7	11.1	6.8		16:00:00	58.1	66.6	60.1	67.5	61.2
					17:00:00	12	11.6	6.6	11.7	6.5		17:00:00	58.4	66.8	57.2	66.9	58.8
					18:00:00	11.6	11.1	5.6	10.8	6		18:00:00	58.7	67.2	65.5	67.8	66.8
					19:00:00	11	10.5	5.3	10.4	5.6		19:00:00	60	68.6	72.3	68.8	72.5
